# Supplementary material for: Preliminary bone histological analysis of Lystrosaurus (Therapsida: Dicynodontia) from the Lower Triassic of North China, and its implication for lifestyle and environments after the end-Permian extinction
Source: PLoS One. 2021 Mar 18;16(3):e0248681. doi: 10.1371/journal.pone.0248681 (PMC7971864; doi:10.1371/journal.pone.0248681)
Supplement: S1 Table — (XLSX) [file pone.0248681.s005.xlsx]

## Sheet: cortical thickness
Specimen number	Elements	Cortical thickness (mm)	Cross-sectional diameter (mm)	Relative cortical thickness
IVPP V26543	tibia	3.12	12.89	0.242048	minimum
IVPP V26543	tibia	3.94	12.2	0.322951	maximum
IVPP V26544	tibia	2.12	11.15	0.190135	minimum
IVPP V26544	tibia	4	13.2	0.30303	maximum
IVPP V26544	humerus	2.38	11.33	0.210062	minimum
IVPP V26544	humerus	6.13	13.6	0.450735	maximum
IVPP V26542	femur	2.45	15.15	0.161716	minimum
IVPP V26542	femur	6.24	15.15	0.411881	maximum

## Sheet: cortical porosity
Specimen number	Elements	Sampled vascular area (mm2)	Sampled whole area (mm2)	Cortical porosity
IVPP V26543	Tibia	18.379	63.612	0.29
IVPP V26544	Humerus	65.099	202.369	0.32
IVPP V26544	Tibia	10.832	40.0894	0.27
